# Supplementary material for: Spectrum of Mutations in Pediatric Non-glomerular Chronic Kidney Disease Stages 2–5
Source: Front Genet. 2021 Jul 6;12:697085. doi: 10.3389/fgene.2021.697085 (PMC8290170; doi:10.3389/fgene.2021.697085)
Supplement: Supplementary Table 1 — List of genes list associated with renal hypodysplasia and cystic kidney diseases. [file Table_1.XLSX]

## Sheet: gene list
renal hypoplasia/dysplasia-related genes
gene	protein	Inheritance
ACE	angiotensin I converting enzyme	AR
AGT	angiotensinogen	AR
AGTR1	angiotensin II receptor type 1	AR
BICC1	BicC family RNA binding protein 1	AD
BMP4	bone morphogenetic protein 4	AD
BMP7	bone morphogenetic protein 7	AD
CDC5L	cell division cycle 5 like	AD
CDKN1C	cyclin dependent kinase inhibitor 1C	AD
EYA1	EYA transcriptional coactivator and phosphatase 1	AD
FGFR1	fibroblast growth factor receptor 1	AD
FGFR2	fibroblast growth factor receptor 2	AD
GDF11	growth differentiation factor 11	AD
GDNF	glial cell derived neurotrophic factor	AD
GPC3	glypican 3	XLR
GREM1	gremlin 1, DAN family BMP antagonist	AD
HNF1B	HNF1 homeobox B	AD
JAG1	jagged canonical Notch ligand 1	AD
ANOS1	anosmin 1	XLR
NOTCH2	notch receptor 2	AD
PAX2	paired box 2	AD
PAX8	paired box 8	AD
RET	ret proto-oncogene	AD
SALL1	spalt like transcription factor 1	AD
SIX1	SIX homeobox 1	AD
UPK3A	uroplakin 3A	AD
WNT4	Wnt family member 4	AR or AD
SIX5	SIX homeobox 5	AD
FRAS1	Fraser extracellular matrix complex subunit 1	AR
GRIP1	glutamate receptor interacting protein 1	AR
FREM2	FRAS1 related extracellular matrix 2	AR
cystic kidney disease-related genes
AHI1	Abelson helper integration site 1	AR
ALMS1	ALMS1 centrosome and basal body associated protein	AR
AMER1	APC membrane recruitment protein 1	XLD
ARL13B	ADP ribosylation factor like GTPase 13B	AR
ARL6	ADP ribosylation factor like GTPase 6	AR or AD
B3GLCT	beta 3-glucosyltransferase	AR
B9D2	B9 domain containing 2	AR
BBS1	Bardet-Biedl syndrome 1	AR or DR
BBS10	Bardet-Biedl syndrome 10	AR
BBS12	Bardet-Biedl syndrome 12	AR
BBS2	Bardet-Biedl syndrome 2	AR
BBS4	Bardet-Biedl syndrome 4	AR
BBS5	Bardet-Biedl syndrome 5	AR
BBS7	Bardet-Biedl syndrome 7	AR
BBS9	Bardet-Biedl syndrome 9	AR
BSCL2	BSCL2 lipid droplet biogenesis associated, seipin	AR or AD
CC2D2A	coiled-coil and C2 domain containing 2A	AR
CCDC28B	coiled-coil domain containing 28B	AR or DR
CD151	CD151 molecule (Raph blood group)	AR
CD96	CD96 molecule	AD
CEP290	centrosomal protein 290	AR
CHD7	chromodomain helicase DNA binding protein 7	AD
DCDC2	doublecortin domain containing 2	AR
DHCR7	7-dehydrocholesterol reductase	AR
DIS3L2	DIS3 like 3'-5' exoribonuclease 2	AR
DYNC2H1	dynein cytoplasmic 2 heavy chain 1	AR or DR
ESCO2	establishment of sister chromatid cohesion N-acetyltransferase 2	AR
ETFA	electron transfer flavoprotein subunit alpha	AR
ETFB	electron transfer flavoprotein subunit beta	AR
ETFDH	electron transfer flavoprotein dehydrogenase	AR
EVC	EvC ciliary complex subunit 1	AR or AD
EVC2	EvC ciliary complex subunit 2	AR or AD
CCNQ	cyclin Q	XLD
FAN1	FANCD2 and FANCI associated nuclease 1	AR
FANCA	FA complementation group A	AR
FANCD2	FA complementation group D2	AR
FANCE	FA complementation group E	AR
FGF10	fibroblast growth factor 10	AD
FGF8	fibroblast growth factor 8	AD
FGFR1	fibroblast growth factor receptor 1	AD
FGFR3	fibroblast growth factor receptor 3	AR or AD
FOXC1	forkhead box C1	AD
GLI3	GLI family zinc finger 3	AD
GLIS2	GLIS family zinc finger 2	AR
GPC3	glypican 3	XLR
H19	H19 imprinted maternally expressed transcript	AD
HOXD13	homeobox D13	AD
HSD17B4	hydroxysteroid 17-beta dehydrogenase 4	AR
IFT122	intraflagellar transport 122	AR
IFT140	intraflagellar transport 140	AR
IFT43	intraflagellar transport 43	AR
IFT80	intraflagellar transport 80	AR
INPP5E	inositol polyphosphate-5-phosphatase E	AR
INVS	inversin	AR
IQCB1	IQ motif containing B1	AR
ITGA3	integrin subunit alpha 3	AR
JAG1	jagged canonical Notch ligand 1	AD
JAM3	junctional adhesion molecule 3	AR
KAT6B	lysine acetyltransferase 6B	AD
LMNA	lamin A/C	AR or AD
LRP4	LDL receptor related protein 4	AR or AD
MKKS	MKKS centrosomal shuttling protein	AR
MKS1	MKS transition zone complex subunit 1	AR
MUC1	mucin 1, cell surface associated	AD
NEK1	NIMA related kinase 1	AD AR or DR
NEK8	NIMA related kinase 8	AR
NIPBL	NIPBL cohesin loading factor	AD
NOTCH2	notch receptor 2	AD
NPHP1	nephrocystin 1	AR
NPHP3	nephrocystin 3	AR
NPHP4	nephrocystin 4	AR
NSDHL	NAD(P) dependent steroid dehydrogenase-like	XLD or XLR
OFD1	OFD1 centriole and centriolar satellite protein	XLD or XLR
PEX1	peroxisomal biogenesis factor 1	AR
PEX5	peroxisomal biogenesis factor 5	AR
PIGA	phosphatidylinositol glycan anchor biosynthesis class A	XLR
PIGL	phosphatidylinositol glycan anchor biosynthesis class L	AR
PIGN	phosphatidylinositol glycan anchor biosynthesis class N	AR
PIGT	phosphatidylinositol glycan anchor biosynthesis class T	AR or AD
PIK3R2	phosphoinositide-3-kinase regulatory subunit 2	AD
PKD1	polycystin 1, transient receptor potential channel interacting	AD
PKD2	polycystin 2, transient receptor potential cation channel	AD
PKHD1	PKHD1 ciliary IPT domain containing fibrocystin/polyductin	AR
PMM2	phosphomannomutase 2	AR
PORCN	porcupine O-acyltransferase	XLD
PROKR2	prokineticin receptor 2	AD
PTEN	phosphatase and tensin homolog	AD
PTPN11	protein tyrosine phosphatase non-receptor type 11	AD
RAI1	retinoic acid induced 1	AD
RECQL4	RecQ like helicase 4	AR
ROR2	receptor tyrosine kinase like orphan receptor 2	AR or AD
RPGRIP1L	RPGRIP1 like	AR
SALL4	spalt like transcription factor 4	AD
SDCCAG8	SHH signaling and ciliogenesis regulator SDCCAG8	AR
SEMA3A	semaphorin 3A	AD
SEMA3E	semaphorin 3E	AD
SF3B4	splicing factor 3b subunit 4	AD
STRA6	signaling receptor and transporter of retinol STRA6	AR
TCTN3	tectonic family member 3	AR
TMEM138	transmembrane protein 138	AR
TMEM216	transmembrane protein 216	AR
TMEM231	transmembrane protein 231	AR
TMEM237	transmembrane protein 237	AR
TMEM67	transmembrane protein 67	AR
TP63	tumor protein p63	AD
TRIM32	tripartite motif containing 32	AR
TSC1	TSC complex subunit 1	AD
TSC2	TSC complex subunit 2	AR or AD
TTC21B	tetratricopeptide repeat domain 21B	AR or AD
TTC8	tetratricopeptide repeat domain 8	AR
UMOD	uromodulin	AD
WDPCP	WD repeat containing planar cell polarity effector	AR
WDR19	WD repeat domain 19	AR
WFS1	wolframin ER transmembrane glycoprotein	AR or AD
WNT3	Wnt family member 3	AR
XPNPEP3	X-prolyl aminopeptidase 3	AR
ZMPSTE24	zinc metallopeptidase STE24	AR
ZNF423	zinc finger protein 423	AR or AD
AD	autosomal dominant
AR	autosomal recessive
DR	Digenic recessive
XLD	X-link dominant
XLR	X-link recessive
